# Supplementary material for: Extending schizophrenia diagnostic model to predict schizotypy in first-degree relatives
Source: NPJ Schizophr. 2020 Nov 6;6:30. doi: 10.1038/s41537-020-00119-y (PMC7648110; doi:10.1038/s41537-020-00119-y)
Supplement: Supplementary file 3 — Supplementary Data 1 [file 41537_2020_119_MOESM3_ESM.xlsx]

## Sheet: Demographic_SPQ
S_No	Sex	Age	Years_of_Education	SPQ_01	SPQ_02	SPQ_03	SPQ_04	SPQ_05	SPQ_06	SPQ_07	SPQ_08	SPQ_09	SPQ_10	SPQ_11	SPQ_12	SPQ_13	SPQ_14	SPQ_15	SPQ_16	SPQ_17	SPQ_18	SPQ_19	SPQ_20	SPQ_21	SPQ_22	SPQ_Total
1	M	28	15	0	0	0	0	0	0	0	0	0	0	1	0	0	1	1	0	0	0	0	0	0	1	4
2	M	26	15	1	0	0	0	0	0	0	0	0	0	1	0	0	1	0	0	0	0	0	0	1	1	5
3	M	27	10	0	0	0	0	0	0	0	0	0	0	0	0	0	0	0	0	0	0	0	0	0	0	0
4	M	28	15	1	0	0	0	0	0	1	1	0	0	1	0	0	0	1	0	0	1	0	0	1	1	8
5	M	30	15	0	0	0	0	0	0	0	0	0	0	0	0	0	1	1	0	0	0	0	0	0	1	3
6	F	22	15	0	0	0	0	0	0	0	0	0	0	1	0	0	1	0	0	1	0	0	0	0	1	4
7	M	28	14	0	0	0	0	0	0	0	0	0	0	0	0	0	0	0	0	0	0	0	0	0	0	0
8	M	22	14	0	0	0	1	0	0	0	0	0	0	1	0	0	1	0	0	0	0	0	0	0	0	3
9	M	27	15	0	0	0	0	0	0	0	0	0	0	0	0	0	1	1	0	1	0	0	0	1	1	5
10	M	25	15	0	0	1	1	0	1	0	0	0	1	1	0	0	0	0	0	1	0	0	0	0	0	6
11	M	33	17	0	0	0	0	0	0	0	0	0	0	0	0	0	0	0	0	0	0	0	0	0	0	0
12	M	21	15	0	0	0	0	0	0	0	0	0	0	1	0	0	1	0	0	0	0	0	0	0	1	3
13	M	28	15	0	0	0	0	0	0	0	0	0	0	0	0	0	0	0	0	0	1	0	0	0	0	1
14	M	29	7	0	0	0	0	0	0	0	0	0	0	0	0	0	0	0	0	0	0	0	0	0	0	0
15	M	27	16	0	0	1	0	0	0	0	0	0	0	1	0	0	0	0	0	0	0	0	0	0	1	3
16	M	24	15	0	0	0	0	0	0	0	0	0	0	1	0	0	1	0	1	0	0	0	0	1	1	5
17	F	38	19	0	0	0	0	0	0	0	0	0	0	0	1	0	0	0	0	0	0	0	0	0	1	2
18	M	21	16	0	0	0	0	0	0	0	0	0	0	0	0	0	0	0	0	0	0	0	0	0	0	0
19	M	31	17	0	0	0	0	0	0	0	0	1	0	0	1	0	0	1	0	0	0	0	0	0	1	4
20	M	36	17	0	0	0	0	0	0	1	0	0	0	0	1	0	0	0	0	1	0	0	0	0	1	4
21	F	25	0	1	0	0	0	0	0	0	0	0	0	1	0	0	1	1	0	0	0	0	0	1	0	5
22	F	21	16	1	0	1	0	0	1	0	0	0	0	0	0	0	0	0	0	0	0	0	1	0	0	4
23	M	34	18	1	0	0	0	0	0	0	1	0	0	1	0	0	1	1	0	0	1	1	1	1	1	10
24	M	36	13	0	0	0	0	0	0	1	0	0	0	1	0	0	1	1	0	1	0	0	0	0	0	5
25	M	25	5	0	0	0	0	0	0	0	0	0	0	1	0	0	1	0	0	1	1	0	0	1	1	6
26	F	23	15	1	0	0	0	0	1	0	1	0	0	0	0	1	0	0	1	0	0	0	0	0	1	6
27	M	22	16	0	0	0	0	0	0	0	0	0	0	0	0	0	0	0	0	0	0	0	0	0	0	0
28	M	27	10	0	0	0	0	0	0	0	0	0	0	0	0	0	0	0	0	0	0	0	0	0	0	0
29	M	26	5	0	0	0	0	0	0	0	0	0	0	1	1	0	1	0	1	0	0	0	0	1	0	5
30	F	38	9	0	0	0	0	0	0	0	0	0	0	0	0	0	0	0	0	0	0	0	0	0	0	0
31	F	19	12	0	0	0	0	0	0	0	0	0	0	0	0	0	0	0	0	0	0	0	0	0	0	0
32	M	21	12	0	0	0	0	0	0	0	0	0	0	1	0	0	1	0	1	0	0	0	0	1	0	4
33	M	23	10	0	0	0	0	0	0	0	0	0	0	1	0	0	0	0	0	0	0	0	0	0	0	1
34	F	21	15	1	0	1	0	0	0	0	0	1	0	1	0	1	1	0	1	1	1	0	1	1	1	12
35	M	34	15	0	0	0	0	0	0	0	0	0	0	1	1	0	0	1	1	0	0	0	0	0	0	4
36	F	24	16	0	0	0	1	0	0	1	0	1	0	1	1	0	1	1	0	1	0	0	0	1	0	9
37	M	30	15	0	0	0	0	1	0	0	0	0	0	0	1	0	0	0	0	0	0	0	0	0	0	2
38	M	30	16	0	0	0	1	1	0	0	0	0	0	0	0	0	1	0	0	0	0	0	0	0	1	4
39	M	31	15	0	0	0	0	0	0	0	0	0	0	0	0	0	0	0	0	0	0	0	0	0	0	0
40	F	28	8	0	0	0	0	0	0	0	0	0	0	1	1	0	0	0	0	0	0	0	0	1	1	4
41	M	25	16	1	0	0	0	0	0	0	0	0	1	0	0	1	1	1	0	0	0	0	1	1	1	8
42	M	18	12	0	0	0	0	0	0	1	0	0	0	1	0	0	1	1	1	0	0	0	0	1	1	7
43	M	20	15	0	0	1	1	0	0	0	0	0	0	0	1	0	0	0	0	0	0	0	0	0	1	4
44	F	29	15	0	0	0	0	0	0	1	0	0	1	1	0	0	1	1	1	1	1	0	0	1	1	10
45	M	24	15	0	0	1	0	0	1	0	1	0	0	0	0	0	0	0	0	0	0	0	0	0	0	3
46	F	17	11	1	1	1	1	1	0	1	1	1	0	1	1	1	1	1	0	1	1	1	0	0	1	17
47	F	22	15	1	0	0	0	0	0	0	1	0	0	0	1	0	1	1	1	1	0	0	0	1	1	9
48	F	33	14	1	0	0	1	1	0	0	0	0	1	0	0	0	1	0	0	0	0	0	0	1	0	6
49	M	29	14	0	1	0	0	0	0	0	0	0	0	0	0	0	0	0	0	1	1	0	0	0	1	4
50	M	32	15	0	0	0	0	0	0	0	0	0	1	1	1	0	0	0	0	1	0	0	0	0	0	4
51	M	36	4	1	0	0	0	0	0	0	1	0	0	1	0	0	1	0	0	0	1	0	1	1	1	8
52	M	34	17	0	0	0	1	1	0	0	0	0	0	1	0	0	0	0	0	0	0	0	1	0	1	5
53	M	32	10	0	0	0	0	0	0	1	0	1	0	1	0	0	0	0	0	0	0	0	1	1	0	5
54	F	30	9	0	0	0	0	0	0	0	0	0	0	1	0	0	1	0	1	0	0	0	0	1	0	4
55	M	30	12	0	0	0	0	0	0	0	0	0	0	1	0	0	1	1	0	1	0	0	0	1	0	5
56	M	30	10	0	0	0	0	0	0	0	0	0	0	1	1	0	1	1	0	0	0	0	1	1	0	6
57	M	21	12	0	0	0	0	0	0	0	0	0	1	0	1	0	1	1	1	0	0	0	0	1	0	6
